# Supplementary material for: Is deployment of trained nurses to rural villages a remedy for the low skilled birth attendance in Ethiopia? A cluster randomized-controlled community trial
Source: PLoS One. 2018 Oct 12;13(10):e0204986. doi: 10.1371/journal.pone.0204986 (PMC6193577; doi:10.1371/journal.pone.0204986)
Supplement: S1 Data — (ZIP) [file pone.0204986.s001.zip]

Archive with 1 entries (1 files):
- CORN data.dta
